# Supplementary material for: Hyperbaric oxygen augments susceptibility to C. difficile infection by impairing gut microbiota ability to stimulate the HIF-1α-IL-22 axis in ILC3
Source: Gut Microbes. 2024 Jan 2;16(1):2297872. doi: 10.1080/19490976.2023.2297872 (PMC10763646; doi:10.1080/19490976.2023.2297872)
Supplement: Supplemental Material [file KGMI_A_2297872_SM0505.zip]

Archive with 2 entries (2 files):
- supp table and fig captions.docx
- SuppFigFachi1123.docx
